# Supplementary material for: Characterization of BRCA Deficiency in Ovarian Cancer
Source: Cancers (Basel). 2023 Feb 28;15(5):1530. doi: 10.3390/cancers15051530 (PMC10001116; doi:10.3390/cancers15051530)
Supplement: Supplementary file 1 [file cancers-15-01530-s001.zip]

Archive with 1 entries (1 files):
- cancers-2221990-supplementary.pdf
